# Supplementary material for: Characterization of Dengue Virus 4 Cases in Paraguay, 2019–2020
Source: Viruses. 2024 Jan 25;16(2):181. doi: 10.3390/v16020181 (PMC10892180; doi:10.3390/v16020181)
Supplement: Supplementary file 1 [file viruses-16-00181-s001.zip]

Archive with 1 entries (1 files):
- viruses-2711288-supplementary.pdf
